# Supplementary material for: One Health Risk and Disease (OHRAD): a tool to prioritise the risks for epidemic-prone diseases from One Health perspective
Source: Glob Health Res Policy. 2024 Jun 11;9:20. doi: 10.1186/s41256-024-00359-w (PMC11165885; doi:10.1186/s41256-024-00359-w)
Supplement: Supplementary file 1 — Additional file 1: S1. Automated MS Excel sheet of the OHRAD prioritisation tool. [file 41256_2024_359_MOESM1_ESM.xlsx]

## Sheet: Instruction
				One Health Risk and Disease Prioritisation Tool (OHRAD Prioritisation Tool)
				Objective: 1) To prioritise risk factors and diseases that could lead to disease emergence, outbreak or epidemic.
				Target Audience: National/regional/local level key stakeholders across the animal husbandry, forestry, wildlife and health department and the other potential stakeholders (including one health experts, public health officials, academic institutes and research institutes)
				No. of participants: Approx. 20-30
				Step-1: Identify risks & disease
				Step-2: Weighting the criteria
				Step-3 Risk & disease scoring
				Step-4: Risk imapact score & Disease burden score
				Step-5: Rank the risks & diseases
Note: Only steps 1-3 are part of the co-creation workshop. Step 4&5 are automated calculated sheet, need not have to enter any information.
				Conceptualized & Developed by
				Under the Project
				One Health System Strengthening in India (OHSSIN)
				Project by
				Supported by

## Sheet: 1. Identify Risks
List of Risks	Total Votes
R1
R2
R3
R4
R5
R6
R7
R8
R9
R10
R11
R12
R13
R14
R15
R16
R17
R18
R19
R20
R21
R22
R23
R24
R25
R26
R27
R28
R29
R30

## Sheet: 1. Identify Diseases
List of diseases	Total Votes
D1
D2
D3
D4
D5
D6
D7
D8
D9
D10
D11
D12
D13
D14
D15
D16
D17
D18
D19
D20
D21
D22
D23
D24
D25
D26
D27
D28
D29
D30

## Sheet: 2. Weighting criteria
Ranking of criteria weight using Analytic Hierarchy Process
For Risk		Score between 1-9							For Disease			Score between 1-9
Measures		1	Equal Importance						Measures			1
Scope of Exposure		9	Extereme Importance						Severity			9
Frequency of Exposure									Prevalence
Mitigation strategy									Transmissibility
									Preventive and control stratergy
No. of Groups (app.5-6 members in each group)	5								No. of Groups (app.5-6 members in each group)	5
No. of Criteria	3								No. of Criteria	4
Group 1									Group 1
	Scope of Exposure	Frequency of Exposure	Mitigation strategy		G1 Weightage	G1 Ranking				Severity	Prevalence	Transmissibility	Preventive and control stratergy		G1 Weightage	G1 Ranking
Scope of Exposure	1				#DIV/0!	#DIV/0!			Severity	1					#DIV/0!	#DIV/0!
Frequency of Exposure	#DIV/0!	1			#DIV/0!	#DIV/0!			Prevalence	#DIV/0!	1				#DIV/0!	#DIV/0!
Mitigation strategy	#DIV/0!	#DIV/0!	1		#DIV/0!	#DIV/0!			Transmissibility	#DIV/0!	#DIV/0!	1			#DIV/0!	#DIV/0!
									Preventive and control stratergy	#DIV/0!	#DIV/0!	#DIV/0!	1		#DIV/0!	#DIV/0!
Group 2									Group 2
	Scope of Exposure	Frequency of Exposure	Mitigation strategy		G2 Weightage	G2 Ranking				Severity	Prevalence	Transmissibility	Preventive and control stratergy		G2 Weightage	G2 Ranking
Scope of Exposure	1				#DIV/0!	#DIV/0!			Severity	1					#DIV/0!	#DIV/0!
Frequency of Exposure	#DIV/0!	1			#DIV/0!	#DIV/0!			Prevalence	#DIV/0!	1				#DIV/0!	#DIV/0!
Mitigation strategy	#DIV/0!	#DIV/0!	1		#DIV/0!	#DIV/0!			Transmissibility	#DIV/0!	#DIV/0!	1			#DIV/0!	#DIV/0!
									Preventive and control stratergy	#DIV/0!	#DIV/0!	#DIV/0!	1		#DIV/0!	#DIV/0!
Group 3									Group 3
	Scope of Exposure	Frequency of Exposure	Mitigation strategy		G3 Weightage	G3 Ranking				Severity	Prevalence	Transmissibility	Preventive and control stratergy		G3 Weightage	G3 Ranking
Scope of Exposure	1				#DIV/0!	#DIV/0!			Severity	1					#DIV/0!	#DIV/0!
Frequency of Exposure	#DIV/0!	1			#DIV/0!	#DIV/0!			Prevalence	#DIV/0!	1				#DIV/0!	#DIV/0!
Mitigation strategy	#DIV/0!	#DIV/0!	1		#DIV/0!	#DIV/0!			Transmissibility	#DIV/0!	#DIV/0!	1			#DIV/0!	#DIV/0!
									Preventive and control stratergy	#DIV/0!	#DIV/0!	#DIV/0!	1		#DIV/0!	#DIV/0!
Group 4									Group 4
	Scope of Exposure	Frequency of Exposure	Mitigation strategy		G4 Weightage	G4 Ranking				Severity	Prevalence	Transmissibility	Preventive and control stratergy		G4 Weightage	G4 Ranking
Scope of Exposure	1				#DIV/0!	#DIV/0!			Severity	1					#DIV/0!	#DIV/0!
Frequency of Exposure	#DIV/0!	1			#DIV/0!	#DIV/0!			Prevalence	#DIV/0!	1				#DIV/0!	#DIV/0!
Mitigation strategy	#DIV/0!	#DIV/0!	1		#DIV/0!	#DIV/0!			Transmissibility	#DIV/0!	#DIV/0!	1			#DIV/0!	#DIV/0!
									Preventive and control stratergy	#DIV/0!	#DIV/0!	#DIV/0!	1		#DIV/0!	#DIV/0!
Group 5									Group 5
	Scope of Exposure	Frequency of Exposure	Mitigation strategy		G5 Weightage	G5 Ranking				Severity	Prevalence	Transmissibility	Preventive and control stratergy		G5 Weightage	G5 Ranking
Scope of Exposure	1				#DIV/0!	#DIV/0!			Severity	1					#DIV/0!	#DIV/0!
Frequency of Exposure	#DIV/0!	1			#DIV/0!	#DIV/0!			Prevalence	#DIV/0!	1				#DIV/0!	#DIV/0!
Mitigation strategy	#DIV/0!	#DIV/0!	1		#DIV/0!	#DIV/0!			Transmissibility	#DIV/0!	#DIV/0!	1			#DIV/0!	#DIV/0!
									Preventive and control stratergy	#DIV/0!	#DIV/0!	#DIV/0!	1		#DIV/0!	#DIV/0!
Combined									Combined
	Scope of Exposure	Frequency of Exposure	Mitigation strategy							Severity	Prevalence	Transmissibility	Preventive and control stratergy
Scope of Exposure	1	0	0						Severity	1	0	0	0
Frequency of Exposure	#DIV/0!	1	0						Prevalence	#DIV/0!	1	0	0
Mitigation strategy	#DIV/0!	#DIV/0!	1						Transmissibility	#DIV/0!	#DIV/0!	1	0
									Preventive and control stratergy	#DIV/0!	#DIV/0!	#DIV/0!	1
	#DIV/0!	#DIV/0!	1							#DIV/0!	#DIV/0!	#DIV/0!	1
	Scope of Exposure	Frequency of Exposure	Mitigation strategy		Weightage	Ranking				Severity	Prevalence	Transmissibility	Preventive and control stratergy		Weightage	Ranking
Scope of Exposure	#DIV/0!	#DIV/0!	0		#DIV/0!	#DIV/0!			Severity	#DIV/0!	#DIV/0!	#DIV/0!	0		#DIV/0!	#DIV/0!
Frequency of Exposure	#DIV/0!	#DIV/0!	0		#DIV/0!	#DIV/0!			Prevalence	#DIV/0!	#DIV/0!	#DIV/0!	0		#DIV/0!	#DIV/0!
Mitigation strategy	#DIV/0!	#DIV/0!	1		#DIV/0!	#DIV/0!			Transmissibility	#DIV/0!	#DIV/0!	#DIV/0!	0		#DIV/0!	#DIV/0!
									Preventive and control stratergy	#DIV/0!	#DIV/0!	#DIV/0!	1		#DIV/0!	#DIV/0!

## Sheet: 3. Risk & Disease Scoring
Group 1															Group 2															Group 3															Group 4
List of Risk	Likelihood			Impact			List of Diseases	Likelihood				Impact			List of Risk	Likelihood			Impact			List of Diseases	Likelihood				Impact			List of Risk	Likelihood			Impact			List of Diseases	Likelihood				Impact			List of Risk	Likelihood			Impact
	Scope of Exposure	Frequency of exposure	Mitigation strategy	Potentiality of outbreak				Severity	Prevelance	Transmissibility	Preventive and control strategy	Disease burden				Scope of Exposure	Frequency of exposure	Mitigation strategy	Potentiality of outbreak				Severity	Prevelance	Transmissibility	Preventive and control strategy	Disease burden				Scope of Exposure	Frequency of exposure	Mitigation strategy	Potentiality of outbreak				Severity	Prevelance	Transmissibility	Preventive and control strategy	Disease burden				Scope of Exposure	Frequency of exposure	Mitigation strategy	Potentiality of outbreak
	What proportion of the population is exposed to the particular risk factor? 1. Less than 20% population 2. 20-50 % Population 3. More than 50% population	What is the estimated frequency of the exposure? 1. Improbable 2. Occasional 3. Frequently	Is any strategy available to mitigate the risk? 1. Availability of strategy (policy/norms/regulations/ similar) 2. Availability of strategy (guidelines/ communication material/similar) 3. No strategy	What is the potentiality of an outbreak of diseases in humans due to the concerned risk factor? 1. Low 2. Medium 3. High				What is the case fatality rate (CFR) in humans and animals? 1. CFR <5% in one or both sectors 2. CFR in one or both sectors ≥ 5—< 15% 3. CFR one or both sectors ≥ 15%	What is the estimated prevalence of this disease? 1. < 1 per 100,000 population 2. 1 - 100 per 100,000 population 3. >100 per 100,000 population	Has this disease caused an epidemic (human or animal) in your region? 1. Never or more than 10 years ago 2. Within the past ≥ 5 and < 10 years 3. Within the past 5 years	Is a strategy for disease prevention and control readily available? (includes diagnostic capacities, therapeutics and vaccinations) 1. Available for animals and humans 2. Available for animals or humans 3. Not available for animals and humans	Is the disease a burden among humans and animals? 1. Neither 2. High DALY among humans or High economic loss due to animal diseases or animal loss equivalent 3. High DALY among humans and High economic loss due to animal diseases or animal loss equivalent				What proportion of the population is exposed to the particular risk factor? 1. Less than 20% population 2. 20-50 % Population 3. More than 50% population	What is the estimated frequency of the exposure? 1. Improbable 2. Occasional 3. Frequently	Is any strategy available to mitigate the risk? 1. Availability of strategy (policy/norms/regulations/ similar) 2. Availability of strategy (guidelines/ communication material/similar) 3. No strategy	What is the potentiality of an outbreak of diseases in humans due to the concerned risk factor? 1. Low 2. Medium 3. High				What is the case fatality rate (CFR) in humans and animals? 1. CFR <5% in one or both sectors 2. CFR in one or both sectors ≥ 5—< 15% 3. CFR one or both sectors ≥ 15%	What is the estimated prevalence of this disease? 1. < 1 per 100,000 population 2. 1 - 100 per 100,000 population 3. >100 per 100,000 population	Has this disease caused an epidemic (human or animal) in your region? 1. Never or more than 10 years ago 2. Within the past ≥ 5 and < 10 years 3. Within the past 5 years	Is a strategy for disease prevention and control readily available? (includes diagnostic capacities, therapeutics and vaccinations) 1. Available for animals and humans 2. Available for animals or humans 3. Not available for animals and humans	Is the disease a burden among humans and animals? 1. Neither 2. High DALY among humans or High economic loss due to animal diseases or animal loss equivalent 3. High DALY among humans and High economic loss due to animal diseases or animal loss equivalent				What proportion of the population is exposed to the particular risk factor? 1. Less than 20% population 2. 20-50 % Population 3. More than 50% population	What is the estimated frequency of the exposure? 1. Improbable 2. Occasional 3. Frequently	Is any strategy available to mitigate the risk? 1. Availability of strategy (policy/norms/regulations/ similar) 2. Availability of strategy (guidelines/ communication material/similar) 3. No strategy	What is the potentiality of an outbreak of diseases in humans due to the concerned risk factor? 1. Low 2. Medium 3. High				What is the case fatality rate (CFR) in humans and animals? 1. CFR <5% in one or both sectors 2. CFR in one or both sectors ≥ 5—< 15% 3. CFR one or both sectors ≥ 15%	What is the estimated prevalence of this disease? 1. < 1 per 100,000 population 2. 1 - 100 per 100,000 population 3. >100 per 100,000 population	Has this disease caused an epidemic (human or animal) in your region? 1. Never or more than 10 years ago 2. Within the past ≥ 5 and < 10 years 3. Within the past 5 years	Is a strategy for disease prevention and control readily available? (includes diagnostic capacities, therapeutics and vaccinations) 1. Available for animals and humans 2. Available for animals or humans 3. Not available for animals and humans	Is the disease a burden among humans and animals? 1. Neither 2. High DALY among humans or High economic loss due to animal diseases or animal loss equivalent 3. High DALY among humans and High economic loss due to animal diseases or animal loss equivalent				What proportion of the population is exposed to the particular risk factor? 1. Less than 20% population 2. 20-50 % Population 3. More than 50% population	What is the estimated frequency of the exposure? 1. Improbable 2. Occasional 3. Frequently	Is any strategy available to mitigate the risk? 1. Availability of strategy (policy/norms/regulations/ similar) 2. Availability of strategy (guidelines/ communication material/similar) 3. No strategy	What is the potentiality of an outbreak of diseases in humans due to the concerned risk factor? 1. Low 2. Medium 3. High
R1							D1								R1							D1								R1							D1								R1
R2							D2								R2							D2								R2							D2								R2
R3							D3								R3							D3								R3							D3								R3
R4							D4								R4							D4								R4							D4								R4
R5							D5								R5							D5								R5							D5								R5
R6							D6								R6							D6								R6							D6								R6
R7							D7								R7							D7								R7							D7								R7
R8							D8								R8							D8								R8							D8								R8
R9							D9								R9							D9								R9							D9								R9
R10							D10								R10							D10								R10							D10								R10
R11							D11								R11							D11								R11							D11								R11
R12							D12								R12							D12								R12							D12								R12
R13							D13								R13							D13								R13							D13								R13
R14							D14								R14							D14								R14							D14								R14
R15							D15								R15							D15								R15							D15								R15
R16							D16								R16							D16								R16							D16								R16
R17							D17								R17							D17								R17							D17								R17
R18							D18								R18							D18								R18							D18								R18
R19							D19								R19							D19								R19							D19								R19
R20							D20								R20							D20								R20							D20								R20
R21							D21								R21							D21								R21							D21								R21
R22							D22								R22							D22								R22							D22								R22
R23							D23								R23							D23								R23							D23								R23
R24							D24								R24							D24								R24							D24								R24
R25							D25								R25							D25								R25							D25								R25
R26							D26								R26							D26								R26							D26								R26
R27							D27								R27							D27								R27							D27								R27
R28							D28								R28							D28								R28							D28								R28
R29							D29								R29							D29								R29							D29								R29
R30							D30								R30							D30								R30							D30								R30

## Sheet: 4. Weighted Score
Risk Impact Score (Group 1)							Disease Burden score (Group 1)								Risk Impact Score (Group 2)							Disease Burden score (Group 2)								Risk Impact Score (Group 3)							Disease Burden score (Group 3)								Risk Impact Score (Group 4)
List of Risk	Scope of Exposure	Frequency of exposure	Mitigation strategy	Potentiality of outbreak	Weighted Score		List of Risk	Severity	Prevelance	Transmissibility	Preventive and control strategy	Disease burden	Weighted Score		List of Risk	Scope of Exposure	Frequency of exposure	Mitigation strategy	Potentiality of outbreak	Weighted Score		List of Risk	Severity	Prevelance	Transmissibility	Preventive and control strategy	Disease burden	Weighted Score		List of Risk	Scope of Exposure	Frequency of exposure	Mitigation strategy	Potentiality of outbreak	Weighted Score		List of Risk	Severity	Prevelance	Transmissibility	Preventive and control strategy	Disease burden	Weighted Score		List of Risk	Scope of Exposure	Frequency of exposure	Mitigation strategy	Potentiality of outbreak
R1	0	0	0	0	#DIV/0!		D1	0	0	0	0	0	#DIV/0!		R1	0	0	0	0	#DIV/0!		D1	0	0	0	0	0	#DIV/0!		R1	0	0	0	0	#DIV/0!		D1	0	0	0	0	0	#DIV/0!		R1	0	0	0	0
R2	0	0	0	0	#DIV/0!		D2	0	0	0	0	0	#DIV/0!		R2	0	0	0	0	#DIV/0!		D2	0	0	0	0	0	#DIV/0!		R2	0	0	0	0	#DIV/0!		D2	0	0	0	0	0	#DIV/0!		R2	0	0	0	0
R3	0	0	0	0	#DIV/0!		D3	0	0	0	0	0	#DIV/0!		R3	0	0	0	0	#DIV/0!		D3	0	0	0	0	0	#DIV/0!		R3	0	0	0	0	#DIV/0!		D3	0	0	0	0	0	#DIV/0!		R3	0	0	0	0
R4	0	0	0	0	#DIV/0!		D4	0	0	0	0	0	#DIV/0!		R4	0	0	0	0	#DIV/0!		D4	0	0	0	0	0	#DIV/0!		R4	0	0	0	0	#DIV/0!		D4	0	0	0	0	0	#DIV/0!		R4	0	0	0	0
R5	0	0	0	0	#DIV/0!		D5	0	0	0	0	0	#DIV/0!		R5	0	0	0	0	#DIV/0!		D5	0	0	0	0	0	#DIV/0!		R5	0	0	0	0	#DIV/0!		D5	0	0	0	0	0	#DIV/0!		R5	0	0	0	0
R6	0	0	0	0	#DIV/0!		D6	0	0	0	0	0	#DIV/0!		R6	0	0	0	0	#DIV/0!		D6	0	0	0	0	0	#DIV/0!		R6	0	0	0	0	#DIV/0!		D6	0	0	0	0	0	#DIV/0!		R6	0	0	0	0
R7	0	0	0	0	#DIV/0!		D7	0	0	0	0	0	#DIV/0!		R7	0	0	0	0	#DIV/0!		D7	0	0	0	0	0	#DIV/0!		R7	0	0	0	0	#DIV/0!		D7	0	0	0	0	0	#DIV/0!		R7	0	0	0	0
R8	0	0	0	0	#DIV/0!		D8	0	0	0	0	0	#DIV/0!		R8	0	0	0	0	#DIV/0!		D8	0	0	0	0	0	#DIV/0!		R8	0	0	0	0	#DIV/0!		D8	0	0	0	0	0	#DIV/0!		R8	0	0	0	0
R9	0	0	0	0	#DIV/0!		D9	0	0	0	0	0	#DIV/0!		R9	0	0	0	0	#DIV/0!		D9	0	0	0	0	0	#DIV/0!		R9	0	0	0	0	#DIV/0!		D9	0	0	0	0	0	#DIV/0!		R9	0	0	0	0
R10	0	0	0	0	#DIV/0!		D10	0	0	0	0	0	#DIV/0!		R10	0	0	0	0	#DIV/0!		D10	0	0	0	0	0	#DIV/0!		R10	0	0	0	0	#DIV/0!		D10	0	0	0	0	0	#DIV/0!		R10	0	0	0	0
R11	0	0	0	0	#DIV/0!		D11	0	0	0	0	0	#DIV/0!		R11	0	0	0	0	#DIV/0!		D11	0	0	0	0	0	#DIV/0!		R11	0	0	0	0	#DIV/0!		D11	0	0	0	0	0	#DIV/0!		R11	0	0	0	0
R12	0	0	0	0	#DIV/0!		D12	0	0	0	0	0	#DIV/0!		R12	0	0	0	0	#DIV/0!		D12	0	0	0	0	0	#DIV/0!		R12	0	0	0	0	#DIV/0!		D12	0	0	0	0	0	#DIV/0!		R12	0	0	0	0
R13	0	0	0	0	#DIV/0!		D13	0	0	0	0	0	#DIV/0!		R13	0	0	0	0	#DIV/0!		D13	0	0	0	0	0	#DIV/0!		R13	0	0	0	0	#DIV/0!		D13	0	0	0	0	0	#DIV/0!		R13	0	0	0	0
R14	0	0	0	0	#DIV/0!		D14	0	0	0	0	0	#DIV/0!		R14	0	0	0	0	#DIV/0!		D14	0	0	0	0	0	#DIV/0!		R14	0	0	0	0	#DIV/0!		D14	0	0	0	0	0	#DIV/0!		R14	0	0	0	0
R15	0	0	0	0	#DIV/0!		D15	0	0	0	0	0	#DIV/0!		R15	0	0	0	0	#DIV/0!		D15	0	0	0	0	0	#DIV/0!		R15	0	0	0	0	#DIV/0!		D15	0	0	0	0	0	#DIV/0!		R15	0	0	0	0
R16	0	0	0	0	#DIV/0!		D16	0	0	0	0	0	#DIV/0!		R16	0	0	0	0	#DIV/0!		D16	0	0	0	0	0	#DIV/0!		R16	0	0	0	0	#DIV/0!		D16	0	0	0	0	0	#DIV/0!		R16	0	0	0	0
R17	0	0	0	0	#DIV/0!		D17	0	0	0	0	0	#DIV/0!		R17	0	0	0	0	#DIV/0!		D17	0	0	0	0	0	#DIV/0!		R17	0	0	0	0	#DIV/0!		D17	0	0	0	0	0	#DIV/0!		R17	0	0	0	0
R18	0	0	0	0	#DIV/0!		D18	0	0	0	0	0	#DIV/0!		R18	0	0	0	0	#DIV/0!		D18	0	0	0	0	0	#DIV/0!		R18	0	0	0	0	#DIV/0!		D18	0	0	0	0	0	#DIV/0!		R18	0	0	0	0
R19	0	0	0	0	#DIV/0!		D19	0	0	0	0	0	#DIV/0!		R19	0	0	0	0	#DIV/0!		D19	0	0	0	0	0	#DIV/0!		R19	0	0	0	0	#DIV/0!		D19	0	0	0	0	0	#DIV/0!		R19	0	0	0	0
R20	0	0	0	0	#DIV/0!		D20	0	0	0	0	0	#DIV/0!		R20	0	0	0	0	#DIV/0!		D20	0	0	0	0	0	#DIV/0!		R20	0	0	0	0	#DIV/0!		D20	0	0	0	0	0	#DIV/0!		R20	0	0	0	0
R21	0	0	0	0	#DIV/0!		D21	0	0	0	0	0	#DIV/0!		R21	0	0	0	0	#DIV/0!		D21	0	0	0	0	0	#DIV/0!		R21	0	0	0	0	#DIV/0!		D21	0	0	0	0	0	#DIV/0!		R21	0	0	0	0
R22	0	0	0	0	#DIV/0!		D22	0	0	0	0	0	#DIV/0!		R22	0	0	0	0	#DIV/0!		D22	0	0	0	0	0	#DIV/0!		R22	0	0	0	0	#DIV/0!		D22	0	0	0	0	0	#DIV/0!		R22	0	0	0	0
R23	0	0	0	0	#DIV/0!		D23	0	0	0	0	0	#DIV/0!		R23	0	0	0	0	#DIV/0!		D23	0	0	0	0	0	#DIV/0!		R23	0	0	0	0	#DIV/0!		D23	0	0	0	0	0	#DIV/0!		R23	0	0	0	0
R24	0	0	0	0	#DIV/0!		D24	0	0	0	0	0	#DIV/0!		R24	0	0	0	0	#DIV/0!		D24	0	0	0	0	0	#DIV/0!		R24	0	0	0	0	#DIV/0!		D24	0	0	0	0	0	#DIV/0!		R24	0	0	0	0
R25	0	0	0	0	#DIV/0!		D25	0	0	0	0	0	#DIV/0!		R25	0	0	0	0	#DIV/0!		D25	0	0	0	0	0	#DIV/0!		R25	0	0	0	0	#DIV/0!		D25	0	0	0	0	0	#DIV/0!		R25	0	0	0	0
R26	0	0	0	0	#DIV/0!		D26	0	0	0	0	0	#DIV/0!		R26	0	0	0	0	#DIV/0!		D26	0	0	0	0	0	#DIV/0!		R26	0	0	0	0	#DIV/0!		D26	0	0	0	0	0	#DIV/0!		R26	0	0	0	0
R27	0	0	0	0	#DIV/0!		D27	0	0	0	0	0	#DIV/0!		R27	0	0	0	0	#DIV/0!		D27	0	0	0	0	0	#DIV/0!		R27	0	0	0	0	#DIV/0!		D27	0	0	0	0	0	#DIV/0!		R27	0	0	0	0
R28	0	0	0	0	#DIV/0!		D28	0	0	0	0	0	#DIV/0!		R28	0	0	0	0	#DIV/0!		D28	0	0	0	0	0	#DIV/0!		R28	0	0	0	0	#DIV/0!		D28	0	0	0	0	0	#DIV/0!		R28	0	0	0	0
R29	0	0	0	0	#DIV/0!		D29	0	0	0	0	0	#DIV/0!		R29	0	0	0	0	#DIV/0!		D29	0	0	0	0	0	#DIV/0!		R29	0	0	0	0	#DIV/0!		D29	0	0	0	0	0	#DIV/0!		R29	0	0	0	0
R30	0	0	0	0	#DIV/0!		D30	0	0	0	0	0	#DIV/0!		R30	0	0	0	0	#DIV/0!		D30	0	0	0	0	0	#DIV/0!		R30	0	0	0	0	#DIV/0!		D30	0	0	0	0	0	#DIV/0!		R30	0	0	0	0
[truncated: 21 more columns]

## Sheet: 5. Risk Ranking
								Overall					Group 1					Group 2					Group 3					Group 4					Group 5
								List of Risk	Risk Score	Risk Score_Norm	Rank		List of Risk	Risk Score	Risk Score_Norm	Rank		List of Risk	Risk Score	Risk Score_Norm	Rank		List of Risk	Risk Score	Risk Score_Norm	Rank		List of Risk	Risk Score	Risk Score_Norm	Rank		List of Risk	Risk Score	Risk Score_Norm	Rank
								R1	#DIV/0!	#DIV/0!	#DIV/0!		R1	#DIV/0!	#DIV/0!	#DIV/0!		R1	#DIV/0!	#DIV/0!	#DIV/0!		R1	#DIV/0!	#DIV/0!	#DIV/0!		R1	#DIV/0!	#DIV/0!	#DIV/0!		R1	#DIV/0!	#DIV/0!	#DIV/0!
								R2	#DIV/0!	#DIV/0!	#DIV/0!		R2	#DIV/0!	#DIV/0!	#DIV/0!		R2	#DIV/0!	#DIV/0!	#DIV/0!		R2	#DIV/0!	#DIV/0!	#DIV/0!		R2	#DIV/0!	#DIV/0!	#DIV/0!		R2	#DIV/0!	#DIV/0!	#DIV/0!
								R3	#DIV/0!	#DIV/0!	#DIV/0!		R3	#DIV/0!	#DIV/0!	#DIV/0!		R3	#DIV/0!	#DIV/0!	#DIV/0!		R3	#DIV/0!	#DIV/0!	#DIV/0!		R3	#DIV/0!	#DIV/0!	#DIV/0!		R3	#DIV/0!	#DIV/0!	#DIV/0!
								R4	#DIV/0!	#DIV/0!	#DIV/0!		R4	#DIV/0!	#DIV/0!	#DIV/0!		R4	#DIV/0!	#DIV/0!	#DIV/0!		R4	#DIV/0!	#DIV/0!	#DIV/0!		R4	#DIV/0!	#DIV/0!	#DIV/0!		R4	#DIV/0!	#DIV/0!	#DIV/0!
								R5	#DIV/0!	#DIV/0!	#DIV/0!		R5	#DIV/0!	#DIV/0!	#DIV/0!		R5	#DIV/0!	#DIV/0!	#DIV/0!		R5	#DIV/0!	#DIV/0!	#DIV/0!		R5	#DIV/0!	#DIV/0!	#DIV/0!		R5	#DIV/0!	#DIV/0!	#DIV/0!
								R6	#DIV/0!	#DIV/0!	#DIV/0!		R6	#DIV/0!	#DIV/0!	#DIV/0!		R6	#DIV/0!	#DIV/0!	#DIV/0!		R6	#DIV/0!	#DIV/0!	#DIV/0!		R6	#DIV/0!	#DIV/0!	#DIV/0!		R6	#DIV/0!	#DIV/0!	#DIV/0!
								R7	#DIV/0!	#DIV/0!	#DIV/0!		R7	#DIV/0!	#DIV/0!	#DIV/0!		R7	#DIV/0!	#DIV/0!	#DIV/0!		R7	#DIV/0!	#DIV/0!	#DIV/0!		R7	#DIV/0!	#DIV/0!	#DIV/0!		R7	#DIV/0!	#DIV/0!	#DIV/0!
								R8	#DIV/0!	#DIV/0!	#DIV/0!		R8	#DIV/0!	#DIV/0!	#DIV/0!		R8	#DIV/0!	#DIV/0!	#DIV/0!		R8	#DIV/0!	#DIV/0!	#DIV/0!		R8	#DIV/0!	#DIV/0!	#DIV/0!		R8	#DIV/0!	#DIV/0!	#DIV/0!
								R9	#DIV/0!	#DIV/0!	#DIV/0!		R9	#DIV/0!	#DIV/0!	#DIV/0!		R9	#DIV/0!	#DIV/0!	#DIV/0!		R9	#DIV/0!	#DIV/0!	#DIV/0!		R9	#DIV/0!	#DIV/0!	#DIV/0!		R9	#DIV/0!	#DIV/0!	#DIV/0!
								R10	#DIV/0!	#DIV/0!	#DIV/0!		R10	#DIV/0!	#DIV/0!	#DIV/0!		R10	#DIV/0!	#DIV/0!	#DIV/0!		R10	#DIV/0!	#DIV/0!	#DIV/0!		R10	#DIV/0!	#DIV/0!	#DIV/0!		R10	#DIV/0!	#DIV/0!	#DIV/0!
								R11	#DIV/0!	#DIV/0!	#DIV/0!		R11	#DIV/0!	#DIV/0!	#DIV/0!		R11	#DIV/0!	#DIV/0!	#DIV/0!		R11	#DIV/0!	#DIV/0!	#DIV/0!		R11	#DIV/0!	#DIV/0!	#DIV/0!		R11	#DIV/0!	#DIV/0!	#DIV/0!
								R12	#DIV/0!	#DIV/0!	#DIV/0!		R12	#DIV/0!	#DIV/0!	#DIV/0!		R12	#DIV/0!	#DIV/0!	#DIV/0!		R12	#DIV/0!	#DIV/0!	#DIV/0!		R12	#DIV/0!	#DIV/0!	#DIV/0!		R12	#DIV/0!	#DIV/0!	#DIV/0!
								R13	#DIV/0!	#DIV/0!	#DIV/0!		R13	#DIV/0!	#DIV/0!	#DIV/0!		R13	#DIV/0!	#DIV/0!	#DIV/0!		R13	#DIV/0!	#DIV/0!	#DIV/0!		R13	#DIV/0!	#DIV/0!	#DIV/0!		R13	#DIV/0!	#DIV/0!	#DIV/0!
								R14	#DIV/0!	#DIV/0!	#DIV/0!		R14	#DIV/0!	#DIV/0!	#DIV/0!		R14	#DIV/0!	#DIV/0!	#DIV/0!		R14	#DIV/0!	#DIV/0!	#DIV/0!		R14	#DIV/0!	#DIV/0!	#DIV/0!		R14	#DIV/0!	#DIV/0!	#DIV/0!
								R15	#DIV/0!	#DIV/0!	#DIV/0!		R15	#DIV/0!	#DIV/0!	#DIV/0!		R15	#DIV/0!	#DIV/0!	#DIV/0!		R15	#DIV/0!	#DIV/0!	#DIV/0!		R15	#DIV/0!	#DIV/0!	#DIV/0!		R15	#DIV/0!	#DIV/0!	#DIV/0!
								R16	#DIV/0!	#DIV/0!	#DIV/0!		R16	#DIV/0!	#DIV/0!	#DIV/0!		R16	#DIV/0!	#DIV/0!	#DIV/0!		R16	#DIV/0!	#DIV/0!	#DIV/0!		R16	#DIV/0!	#DIV/0!	#DIV/0!		R16	#DIV/0!	#DIV/0!	#DIV/0!
								R17	#DIV/0!	#DIV/0!	#DIV/0!		R17	#DIV/0!	#DIV/0!	#DIV/0!		R17	#DIV/0!	#DIV/0!	#DIV/0!		R17	#DIV/0!	#DIV/0!	#DIV/0!		R17	#DIV/0!	#DIV/0!	#DIV/0!		R17	#DIV/0!	#DIV/0!	#DIV/0!
								R18	#DIV/0!	#DIV/0!	#DIV/0!		R18	#DIV/0!	#DIV/0!	#DIV/0!		R18	#DIV/0!	#DIV/0!	#DIV/0!		R18	#DIV/0!	#DIV/0!	#DIV/0!		R18	#DIV/0!	#DIV/0!	#DIV/0!		R18	#DIV/0!	#DIV/0!	#DIV/0!
								R19	#DIV/0!	#DIV/0!	#DIV/0!		R19	#DIV/0!	#DIV/0!	#DIV/0!		R19	#DIV/0!	#DIV/0!	#DIV/0!		R19	#DIV/0!	#DIV/0!	#DIV/0!		R19	#DIV/0!	#DIV/0!	#DIV/0!		R19	#DIV/0!	#DIV/0!	#DIV/0!
								R20	#DIV/0!	#DIV/0!	#DIV/0!		R20	#DIV/0!	#DIV/0!	#DIV/0!		R20	#DIV/0!	#DIV/0!	#DIV/0!		R20	#DIV/0!	#DIV/0!	#DIV/0!		R20	#DIV/0!	#DIV/0!	#DIV/0!		R20	#DIV/0!	#DIV/0!	#DIV/0!
								R21	#DIV/0!	#DIV/0!	#DIV/0!		R21	#DIV/0!	#DIV/0!	#DIV/0!		R21	#DIV/0!	#DIV/0!	#DIV/0!		R21	#DIV/0!	#DIV/0!	#DIV/0!		R21	#DIV/0!	#DIV/0!	#DIV/0!		R21	#DIV/0!	#DIV/0!	#DIV/0!
								R22	#DIV/0!	#DIV/0!	#DIV/0!		R22	#DIV/0!	#DIV/0!	#DIV/0!		R22	#DIV/0!	#DIV/0!	#DIV/0!		R22	#DIV/0!	#DIV/0!	#DIV/0!		R22	#DIV/0!	#DIV/0!	#DIV/0!		R22	#DIV/0!	#DIV/0!	#DIV/0!
								R23	#DIV/0!	#DIV/0!	#DIV/0!		R23	#DIV/0!	#DIV/0!	#DIV/0!		R23	#DIV/0!	#DIV/0!	#DIV/0!		R23	#DIV/0!	#DIV/0!	#DIV/0!		R23	#DIV/0!	#DIV/0!	#DIV/0!		R23	#DIV/0!	#DIV/0!	#DIV/0!
								R24	#DIV/0!	#DIV/0!	#DIV/0!		R24	#DIV/0!	#DIV/0!	#DIV/0!		R24	#DIV/0!	#DIV/0!	#DIV/0!		R24	#DIV/0!	#DIV/0!	#DIV/0!		R24	#DIV/0!	#DIV/0!	#DIV/0!		R24	#DIV/0!	#DIV/0!	#DIV/0!
								R25	#DIV/0!	#DIV/0!	#DIV/0!		R25	#DIV/0!	#DIV/0!	#DIV/0!		R25	#DIV/0!	#DIV/0!	#DIV/0!		R25	#DIV/0!	#DIV/0!	#DIV/0!		R25	#DIV/0!	#DIV/0!	#DIV/0!		R25	#DIV/0!	#DIV/0!	#DIV/0!
								R26	#DIV/0!	#DIV/0!	#DIV/0!		R26	#DIV/0!	#DIV/0!	#DIV/0!		R26	#DIV/0!	#DIV/0!	#DIV/0!		R26	#DIV/0!	#DIV/0!	#DIV/0!		R26	#DIV/0!	#DIV/0!	#DIV/0!		R26	#DIV/0!	#DIV/0!	#DIV/0!
								R27	#DIV/0!	#DIV/0!	#DIV/0!		R27	#DIV/0!	#DIV/0!	#DIV/0!		R27	#DIV/0!	#DIV/0!	#DIV/0!		R27	#DIV/0!	#DIV/0!	#DIV/0!		R27	#DIV/0!	#DIV/0!	#DIV/0!		R27	#DIV/0!	#DIV/0!	#DIV/0!
								R28	#DIV/0!	#DIV/0!	#DIV/0!		R28	#DIV/0!	#DIV/0!	#DIV/0!		R28	#DIV/0!	#DIV/0!	#DIV/0!		R28	#DIV/0!	#DIV/0!	#DIV/0!		R28	#DIV/0!	#DIV/0!	#DIV/0!		R28	#DIV/0!	#DIV/0!	#DIV/0!
								R29	#DIV/0!	#DIV/0!	#DIV/0!		R29	#DIV/0!	#DIV/0!	#DIV/0!		R29	#DIV/0!	#DIV/0!	#DIV/0!		R29	#DIV/0!	#DIV/0!	#DIV/0!		R29	#DIV/0!	#DIV/0!	#DIV/0!		R29	#DIV/0!	#DIV/0!	#DIV/0!
								R30	#DIV/0!	#DIV/0!	#DIV/0!		R30	#DIV/0!	#DIV/0!	#DIV/0!		R30	#DIV/0!	#DIV/0!	#DIV/0!		R30	#DIV/0!	#DIV/0!	#DIV/0!		R30	#DIV/0!	#DIV/0!	#DIV/0!		R30	#DIV/0!	#DIV/0!	#DIV/0!

## Sheet: 5. Disease Ranking
								Overall					Group 1					Group 2					Group 3					Group 4					Group 5
								List of Diseases	Risk Score	Risk Score_Norm	Rank		List of Diseases	Risk Score	Risk Score_Norm	Rank		List of Diseases	Risk Score	Risk Score_Norm	Rank		List of Diseases	Risk Score	Risk Score_Norm	Rank		List of Diseases	Risk Score	Risk Score_Norm	Rank		List of Diseases	Risk Score	Risk Score_Norm	Rank
								D1	#DIV/0!	#DIV/0!	#DIV/0!		D1	#DIV/0!	#DIV/0!	#DIV/0!		D1	#DIV/0!	#DIV/0!	#DIV/0!		D1	#DIV/0!	#DIV/0!	#DIV/0!		D1	#DIV/0!	#DIV/0!	#DIV/0!		D1	#DIV/0!	#DIV/0!	#DIV/0!
								D2	#DIV/0!	#DIV/0!	#DIV/0!		D2	#DIV/0!	#DIV/0!	#DIV/0!		D2	#DIV/0!	#DIV/0!	#DIV/0!		D2	#DIV/0!	#DIV/0!	#DIV/0!		D2	#DIV/0!	#DIV/0!	#DIV/0!		D2	#DIV/0!	#DIV/0!	#DIV/0!
								D3	#DIV/0!	#DIV/0!	#DIV/0!		D3	#DIV/0!	#DIV/0!	#DIV/0!		D3	#DIV/0!	#DIV/0!	#DIV/0!		D3	#DIV/0!	#DIV/0!	#DIV/0!		D3	#DIV/0!	#DIV/0!	#DIV/0!		D3	#DIV/0!	#DIV/0!	#DIV/0!
								D4	#DIV/0!	#DIV/0!	#DIV/0!		D4	#DIV/0!	#DIV/0!	#DIV/0!		D4	#DIV/0!	#DIV/0!	#DIV/0!		D4	#DIV/0!	#DIV/0!	#DIV/0!		D4	#DIV/0!	#DIV/0!	#DIV/0!		D4	#DIV/0!	#DIV/0!	#DIV/0!
								D5	#DIV/0!	#DIV/0!	#DIV/0!		D5	#DIV/0!	#DIV/0!	#DIV/0!		D5	#DIV/0!	#DIV/0!	#DIV/0!		D5	#DIV/0!	#DIV/0!	#DIV/0!		D5	#DIV/0!	#DIV/0!	#DIV/0!		D5	#DIV/0!	#DIV/0!	#DIV/0!
								D6	#DIV/0!	#DIV/0!	#DIV/0!		D6	#DIV/0!	#DIV/0!	#DIV/0!		D6	#DIV/0!	#DIV/0!	#DIV/0!		D6	#DIV/0!	#DIV/0!	#DIV/0!		D6	#DIV/0!	#DIV/0!	#DIV/0!		D6	#DIV/0!	#DIV/0!	#DIV/0!
								D7	#DIV/0!	#DIV/0!	#DIV/0!		D7	#DIV/0!	#DIV/0!	#DIV/0!		D7	#DIV/0!	#DIV/0!	#DIV/0!		D7	#DIV/0!	#DIV/0!	#DIV/0!		D7	#DIV/0!	#DIV/0!	#DIV/0!		D7	#DIV/0!	#DIV/0!	#DIV/0!
								D8	#DIV/0!	#DIV/0!	#DIV/0!		D8	#DIV/0!	#DIV/0!	#DIV/0!		D8	#DIV/0!	#DIV/0!	#DIV/0!		D8	#DIV/0!	#DIV/0!	#DIV/0!		D8	#DIV/0!	#DIV/0!	#DIV/0!		D8	#DIV/0!	#DIV/0!	#DIV/0!
								D9	#DIV/0!	#DIV/0!	#DIV/0!		D9	#DIV/0!	#DIV/0!	#DIV/0!		D9	#DIV/0!	#DIV/0!	#DIV/0!		D9	#DIV/0!	#DIV/0!	#DIV/0!		D9	#DIV/0!	#DIV/0!	#DIV/0!		D9	#DIV/0!	#DIV/0!	#DIV/0!
								D10	#DIV/0!	#DIV/0!	#DIV/0!		D10	#DIV/0!	#DIV/0!	#DIV/0!		D10	#DIV/0!	#DIV/0!	#DIV/0!		D10	#DIV/0!	#DIV/0!	#DIV/0!		D10	#DIV/0!	#DIV/0!	#DIV/0!		D10	#DIV/0!	#DIV/0!	#DIV/0!
								D11	#DIV/0!	#DIV/0!	#DIV/0!		D11	#DIV/0!	#DIV/0!	#DIV/0!		D11	#DIV/0!	#DIV/0!	#DIV/0!		D11	#DIV/0!	#DIV/0!	#DIV/0!		D11	#DIV/0!	#DIV/0!	#DIV/0!		D11	#DIV/0!	#DIV/0!	#DIV/0!
								D12	#DIV/0!	#DIV/0!	#DIV/0!		D12	#DIV/0!	#DIV/0!	#DIV/0!		D12	#DIV/0!	#DIV/0!	#DIV/0!		D12	#DIV/0!	#DIV/0!	#DIV/0!		D12	#DIV/0!	#DIV/0!	#DIV/0!		D12	#DIV/0!	#DIV/0!	#DIV/0!
								D13	#DIV/0!	#DIV/0!	#DIV/0!		D13	#DIV/0!	#DIV/0!	#DIV/0!		D13	#DIV/0!	#DIV/0!	#DIV/0!		D13	#DIV/0!	#DIV/0!	#DIV/0!		D13	#DIV/0!	#DIV/0!	#DIV/0!		D13	#DIV/0!	#DIV/0!	#DIV/0!
								D14	#DIV/0!	#DIV/0!	#DIV/0!		D14	#DIV/0!	#DIV/0!	#DIV/0!		D14	#DIV/0!	#DIV/0!	#DIV/0!		D14	#DIV/0!	#DIV/0!	#DIV/0!		D14	#DIV/0!	#DIV/0!	#DIV/0!		D14	#DIV/0!	#DIV/0!	#DIV/0!
								D15	#DIV/0!	#DIV/0!	#DIV/0!		D15	#DIV/0!	#DIV/0!	#DIV/0!		D15	#DIV/0!	#DIV/0!	#DIV/0!		D15	#DIV/0!	#DIV/0!	#DIV/0!		D15	#DIV/0!	#DIV/0!	#DIV/0!		D15	#DIV/0!	#DIV/0!	#DIV/0!
								D16	#DIV/0!	#DIV/0!	#DIV/0!		D16	#DIV/0!	#DIV/0!	#DIV/0!		D16	#DIV/0!	#DIV/0!	#DIV/0!		D16	#DIV/0!	#DIV/0!	#DIV/0!		D16	#DIV/0!	#DIV/0!	#DIV/0!		D16	#DIV/0!	#DIV/0!	#DIV/0!
								D17	#DIV/0!	#DIV/0!	#DIV/0!		D17	#DIV/0!	#DIV/0!	#DIV/0!		D17	#DIV/0!	#DIV/0!	#DIV/0!		D17	#DIV/0!	#DIV/0!	#DIV/0!		D17	#DIV/0!	#DIV/0!	#DIV/0!		D17	#DIV/0!	#DIV/0!	#DIV/0!
								D18	#DIV/0!	#DIV/0!	#DIV/0!		D18	#DIV/0!	#DIV/0!	#DIV/0!		D18	#DIV/0!	#DIV/0!	#DIV/0!		D18	#DIV/0!	#DIV/0!	#DIV/0!		D18	#DIV/0!	#DIV/0!	#DIV/0!		D18	#DIV/0!	#DIV/0!	#DIV/0!
								D19	#DIV/0!	#DIV/0!	#DIV/0!		D19	#DIV/0!	#DIV/0!	#DIV/0!		D19	#DIV/0!	#DIV/0!	#DIV/0!		D19	#DIV/0!	#DIV/0!	#DIV/0!		D19	#DIV/0!	#DIV/0!	#DIV/0!		D19	#DIV/0!	#DIV/0!	#DIV/0!
								D20	#DIV/0!	#DIV/0!	#DIV/0!		D20	#DIV/0!	#DIV/0!	#DIV/0!		D20	#DIV/0!	#DIV/0!	#DIV/0!		D20	#DIV/0!	#DIV/0!	#DIV/0!		D20	#DIV/0!	#DIV/0!	#DIV/0!		D20	#DIV/0!	#DIV/0!	#DIV/0!
								D21	#DIV/0!	#DIV/0!	#DIV/0!		D21	#DIV/0!	#DIV/0!	#DIV/0!		D21	#DIV/0!	#DIV/0!	#DIV/0!		D21	#DIV/0!	#DIV/0!	#DIV/0!		D21	#DIV/0!	#DIV/0!	#DIV/0!		D21	#DIV/0!	#DIV/0!	#DIV/0!
								D22	#DIV/0!	#DIV/0!	#DIV/0!		D22	#DIV/0!	#DIV/0!	#DIV/0!		D22	#DIV/0!	#DIV/0!	#DIV/0!		D22	#DIV/0!	#DIV/0!	#DIV/0!		D22	#DIV/0!	#DIV/0!	#DIV/0!		D22	#DIV/0!	#DIV/0!	#DIV/0!
								D23	#DIV/0!	#DIV/0!	#DIV/0!		D23	#DIV/0!	#DIV/0!	#DIV/0!		D23	#DIV/0!	#DIV/0!	#DIV/0!		D23	#DIV/0!	#DIV/0!	#DIV/0!		D23	#DIV/0!	#DIV/0!	#DIV/0!		D23	#DIV/0!	#DIV/0!	#DIV/0!
								D24	#DIV/0!	#DIV/0!	#DIV/0!		D24	#DIV/0!	#DIV/0!	#DIV/0!		D24	#DIV/0!	#DIV/0!	#DIV/0!		D24	#DIV/0!	#DIV/0!	#DIV/0!		D24	#DIV/0!	#DIV/0!	#DIV/0!		D24	#DIV/0!	#DIV/0!	#DIV/0!
								D25	#DIV/0!	#DIV/0!	#DIV/0!		D25	#DIV/0!	#DIV/0!	#DIV/0!		D25	#DIV/0!	#DIV/0!	#DIV/0!		D25	#DIV/0!	#DIV/0!	#DIV/0!		D25	#DIV/0!	#DIV/0!	#DIV/0!		D25	#DIV/0!	#DIV/0!	#DIV/0!
								D26	#DIV/0!	#DIV/0!	#DIV/0!		D26	#DIV/0!	#DIV/0!	#DIV/0!		D26	#DIV/0!	#DIV/0!	#DIV/0!		D26	#DIV/0!	#DIV/0!	#DIV/0!		D26	#DIV/0!	#DIV/0!	#DIV/0!		D26	#DIV/0!	#DIV/0!	#DIV/0!
								D27	#DIV/0!	#DIV/0!	#DIV/0!		D27	#DIV/0!	#DIV/0!	#DIV/0!		D27	#DIV/0!	#DIV/0!	#DIV/0!		D27	#DIV/0!	#DIV/0!	#DIV/0!		D27	#DIV/0!	#DIV/0!	#DIV/0!		D27	#DIV/0!	#DIV/0!	#DIV/0!
								D28	#DIV/0!	#DIV/0!	#DIV/0!		D28	#DIV/0!	#DIV/0!	#DIV/0!		D28	#DIV/0!	#DIV/0!	#DIV/0!		D28	#DIV/0!	#DIV/0!	#DIV/0!		D28	#DIV/0!	#DIV/0!	#DIV/0!		D28	#DIV/0!	#DIV/0!	#DIV/0!
								D29	#DIV/0!	#DIV/0!	#DIV/0!		D29	#DIV/0!	#DIV/0!	#DIV/0!		D29	#DIV/0!	#DIV/0!	#DIV/0!		D29	#DIV/0!	#DIV/0!	#DIV/0!		D29	#DIV/0!	#DIV/0!	#DIV/0!		D29	#DIV/0!	#DIV/0!	#DIV/0!
								D30	#DIV/0!	#DIV/0!	#DIV/0!		D30	#DIV/0!	#DIV/0!	#DIV/0!		D30	#DIV/0!	#DIV/0!	#DIV/0!		D30	#DIV/0!	#DIV/0!	#DIV/0!		D30	#DIV/0!	#DIV/0!	#DIV/0!		D30	#DIV/0!	#DIV/0!	#DIV/0!
